# Supplementary material for: Microbial Metabolite Urolithin B Inhibits Recombinant Human Monoamine Oxidase A Enzyme
Source: Metabolites. 2020 Jun 19;10(6):258. doi: 10.3390/metabo10060258 (PMC7345905; doi:10.3390/metabo10060258)
Supplement: Supplementary file 1 [file metabolites-10-00258-s001.zip]

Archive with 1 entries (1 files):
- metabolites-811392-supplementary.xlsx
