# Supplementary material for: Microbial Metabolite Urolithin B Inhibits Recombinant Human Monoamine Oxidase A Enzyme
Source: Metabolites. 2020 Jun 19;10(6):258. doi: 10.3390/metabo10060258 (PMC7345905; doi:10.3390/metabo10060258)
Supplement: Supplementary file 1 [file metabolites-10-00258-s001.zip › metabolites-811392-supplementary.xlsx]

## Sheet: Figure 1A
	MAO-A enzyme assay
		Percent of control
		N=1	N=2	N=3
	Vehicle (No inhibitor)	93.2994	89.8386	92.69
	Ellagic acid	80.5551	100.559	100.148
	UroA	13.2811	14.5442	14.4558
	UroB	5.57327	6.85844	6.00587
	UroC	11.345	12.577	11.352
	Clorgylline	46.6576	42.3569	48.2143

## Sheet: Figure 1B
	MAO-A enzyme assay
		Percent of control
		Conc. (µM)	N=1	N=2	N=3
	UroA	0.1	103.587	97.8592	101.542
		0.5	95.9845	94.0414	95.8492
		1	62.4789	79.8224	85.3157
		5	59.251	60.0082	51.3175
		10	48.1185	46.1024	43.7898
		25	24.6659	27.2749	27.3403
		50	13.9758	16.0253	16.3887
		Percent of control
		Conc. (µM)	N=1	N=2	N=3
	UroB	0.1	101.662	98.0675	93.5275
		0.5	64.4524	74.8902	80.9217
		1	51.8207	51.0498	41.9972
		5	37.9544	37.4055	33.2487
		10	21.8683	19.2684	22.2499
		25	10.1321	11.7696	12.9039
		50	6.78719	6.15621	5.22723
		Percent of control
		Conc. (µM)	N=1	N=2	N=3
	UroC	0.1	81.5785	83.2586	93.5154
		0.5	88.4995	88.7443	76.6736
		1	95.9222	92.2777	91.5145
		5	81.1285	71.4874	89.8253
		10	68.5636	69.9396	63.7804
		25	64.6896	58.5532	52.6539
		50	46.6421	44.3022	44.6686

## Sheet: Figure 1C
		MAO-B enzyme assay
			Percent of control
			N=1	N=2	N=3
		Vehicle (No inhibitor)	103.347	97.7341	98.9082
		Ellagic acid	88.7436	89.6601	87.5901
		UroA	76.7559	78.826	78.8568
		UroB	92.2554	86.0762	81.4109
		UroC	86.1998	88.2904	90.5046
		Deprenyl	23.6257	26.4174	28.6413

## Sheet: Figure 1D
		MAO-B enzyme assay
			Percent of control
			Conc. (µM)	N=1	N=2	N=3
		UroA	0.1	100.912	101.373	99.9795
			1	93.9146	96.8343	95.7816
			10	91.0665	92.3573	93.7097
			25	94.1092	90.4928	90.4928
			50	81.2724	83.4341	89.5093
			100	71.1402	80.3709	83.4443
			200	40.5081	42.2805	48.6733
			Percent of control
			Conc. (µM)	N=1	N=2	N=3
		UroB	0.1	107.968	101.629	95.3271
			1	109.561	99.5806	93.6856
			10	97.6995	92.8109	92.0441
			25	95.5787	94.7999	85.3343
			50	93.9851	85.8855	84.5675
			100	74.6465	81.8955	81.8476
			200	35.5859	42.116	26.5397
			Percent of control
			Conc. (µM)	N=1	N=2	N=3
		UroC	0.1	110.306	101.117	109.128
			1	102.407	98.5247	98.1149
			10	102.182	94.8161	92.9925
			25	89.5195	89.6937	94.0068
			50	87.5627	83.096	84.7864
			100	82.8808	77.9531	81.7949
			200	43.4074	44.8007	46.1838

## Sheet: Figure 2
	UroA								UroB								UroC								NO inhibitor for UroA study				NO inhibitor for UroB and UroC study
	3 µM				12 µM				0.4 µM				2 µM				15 µM				60 µM
MAO-A Substrate (uM)	N=1	N=2	N=3	Average	N=1	N=2	N=3	Average	N=1	N=2	N=3	Average	N=1	N=2	N=3	Average	N=1	N=2	N=3	Average	N=1	N=2	N=3	Average	N=1	N=2	N=3	Average	N=1	N=2	N=3	N=4	N=5	N=6	N=7	N=8	Average
10	1018	920	949	962.333	993	1030	913	978.667	1640	1603	1392	1545	965	892	894	917	1969	1718	1788	1825	706	793	685	728	4426	4084	4618	4376	4084	4668	4431	4420	5036	4977	4812	5010	4679.75
20	1739	1707	1835	1760.33	1731	1673	1682	1695.33	2784	2815	2835	2811.33	1578	1604	1639	1607	3541	3116	3216	3291	1198	1213	1252	1221	8421	8146	8396	8321	8146	8496	7908	8126	9503	9452	8825	8706	8645.25
40	3261	3188	3207	3218.67	3191	2983	3001	3058.33	5321	5099	4835	5085	3058	2874	2940	2957.33	6537	5679	5576	5930.67	2310	2236	2370	2305.33	13413	13796	12580	13263	13796	12730	13531	13920	15160	14868	14891	14585	14185.1
80	6231	6107	6206	6181.33	5814	5864	5870	5849.33	9488	9741	9698	9642.33	5631	5490	5395	5505.33	12348	10938	10765	11350.3	4338	4394	4280	4337.33	20771	20327	20615	20571	20327	20815	19761	20040	21882	22322	21317	21882	21043.2
160	11583	11575	11284	11480.7	10945	10745	10923	10871	17396	17107	16984	17162.3	10318	10224	10456	10332.7	18484	16889	17284	17552.3	7953	7801	8346	8033.33	26999	26522	26726	26749	26522	26976	26390	27035	28869	29978	28431	28296	27812.1
320	20331	20247	19716	20098	12459	12947	13419	12941.7	26499	27251	26905	26885	18126	17343	18083	17850.7	27220	26215	25932	26455.7	14760	14941	14901	14867.3	35378	34381	35475	35078	34381	35775	33787	34823	36941	37514	35766	38160	35893.4
Transformed	Transformed								Transformed								Transformed								Transformed				Transformed
[1/S]	N=1	N=2	N=3	Average	N=1	N=2	N=3	Average	N=1	N=2	N=3	Average	N=1	N=2	N=3	Average	N=1	N=2	N=3	Average	N=1	N=2	N=3	Average	N=1	N=2	N=3	Average	N=1	N=2	N=3	N=4	N=5	N=6	N=7	N=8	Average
0.1	0.000982318	0.00108696	0.00105374	0.00103914	0.00100705	0.000970874	0.00109529	0.0010218	0.000609756	0.00062383	0.000718391	0.000647249	0.00103627	0.00112108	0.00111857	0.00109051	0.000507872	0.000582072	0.000559284	0.000547945	0.00141643	0.00126103	0.00145985	0.00137363	0.000225938	0.000244858	0.000216544	0.000228519	0.000244858	0.000214225	0.000225683	0.000226244	0.00019857	0.000200924	0.000207814	0.000199601	0.000213687
0.05	0.000575043	0.000585823	0.000544959	0.000568074	0.000577701	0.000597729	0.00059453	0.000589855	0.000359195	0.00035524	0.000352734	0.000355703	0.000633714	0.000623441	0.000610128	0.000622278	0.000282406	0.000320924	0.000310945	0.000303859	0.000834725	0.000824402	0.000798722	0.000819001	0.000118751	0.00012276	0.000119104	0.000120178	0.00012276	0.000117702	0.000126454	0.000123062	0.00010523	0.000105798	0.000113314	0.000114863	0.00011567
0.025	0.000306654	0.000313676	0.000311818	0.000310688	0.000313381	0.000335233	0.000333222	0.000326975	0.000187935	0.000196117	0.000206825	0.000196657	0.000327011	0.000347947	0.000340136	0.000338142	0.000152975	0.000176087	0.00017934	0.000168615	0.0004329	0.000447227	0.000421941	0.000433777	7.45545e-05	7.24848e-05	7.94913e-05	7.53977e-05	7.24848e-05	7.85546e-05	7.39044e-05	7.18391e-05	6.59631e-05	6.72585e-05	6.71547e-05	6.85636e-05	7.04964e-05
0.0125	0.000160488	0.000163747	0.000161134	0.000161777	0.000171999	0.000170532	0.000170358	0.00017096	0.000105396	0.000102659	0.000103114	0.000103709	0.000177588	0.000182149	0.000185357	0.000181642	8.09848e-05	9.14244e-05	9.28936e-05	8.81031e-05	0.000230521	0.000227583	0.000233645	0.000230556	4.8144e-05	4.91957e-05	4.85084e-05	4.86121e-05	4.91957e-05	4.80423e-05	5.06047e-05	4.99002e-05	4.56997e-05	4.47989e-05	4.69109e-05	4.56997e-05	4.75212e-05
0.00625	8.63334e-05	8.63931e-05	8.86211e-05	8.7103e-05	9.13659e-05	9.30665e-05	9.15499e-05	9.19879e-05	5.74845e-05	5.84556e-05	5.88789e-05	5.82671e-05	9.6918e-05	9.78091e-05	9.56389e-05	9.67804e-05	5.41008e-05	5.92101e-05	5.7857e-05	5.69725e-05	0.000125739	0.000128189	0.000119818	0.000124481	3.70384e-05	3.77045e-05	3.74167e-05	3.73846e-05	3.77045e-05	3.707e-05	3.78931e-05	3.69891e-05	3.46392e-05	3.33578e-05	3.51729e-05	3.53407e-05	3.59555e-05
0.003125	4.9186e-05	4.939e-05	5.07202e-05	4.97562e-05	8.02633e-05	7.7238e-05	7.45212e-05	7.72698e-05	3.77373e-05	3.66959e-05	3.71678e-05	3.71955e-05	5.51694e-05	5.76602e-05	5.53006e-05	5.60203e-05	3.67377e-05	3.81461e-05	3.85624e-05	3.77991e-05	6.77507e-05	6.69299e-05	6.71096e-05	6.72616e-05	2.82662e-05	2.90858e-05	2.81889e-05	2.85079e-05	2.90858e-05	2.79525e-05	2.95972e-05	2.87167e-05	2.70702e-05	2.66567e-05	2.79595e-05	2.62055e-05	2.78603e-05
	UroA 3 uM							UroA 12 uM
	Michaelis-Menten [2]							Michaelis-Menten [2]
	Best-fit values	N=1	N=2	N=3	Average			Best-fit values	N=1	N=2	N=3	Average
	Vmax	80970	83529	72845	79114.7			Vmax	60660	75205	61786	65883.7
	Km	955.2	999.6	864	939.6			Km	731.3	951.7	752.3	811.767
	Std. Error							Std. Error
	Vmax	4144	3410	4268				Vmax	3671	6070	2898
	Km	61.72	51.09	65.17				Km	59.02	97.04	46.76
	95% CI (asymptotic)							95% CI (asymptotic)
	Vmax	69464 to 92476	74062 to 92997	60996 to 84694				Vmax	50467 to 70852	58353 to 92057	53740 to 69832
	Km	783.8 to 1127	857.8 to 1141	683.1 to 1045				Km	567.4 to 895.2	682.3 to 1221	622.4 to 882.1
	Goodness of Fit							Goodness of Fit
	Degrees of Freedom	4	4	4				Degrees of Freedom	4	4	4
	R square	0.9999	0.9999	0.9998				R square	0.9997	0.9996	0.9998
	Adjusted R square	0.9998	0.9999	0.9997				Adjusted R square	0.9996	0.9995	0.9998
	Absolute Sum of Squares	40268	23331	60024				Absolute Sum of Squares	77254	87481	43885
	Sy.x	100.3	76.37	122.5				Sy.x	139	147.9	104.7
	Number of points							Number of points
	# of X values	6	6	6				# of X values	6	6	6
	# Y values analyzed	6	6	6				# Y values analyzed	6	6	6
	UroB 0.4 uM							UroB 2 uM
	Michaelis-Menten [2]							Michaelis-Menten [2]
	Best-fit values	N=1	N=2	N=3	Average			Best-fit values	N=1	N=2	N=3	Average
	Vmax	61114	67822	67136	65357.3			Vmax	68316	58741	70969	66008.7
	Km	415.1	476.1	477.2	456.133			Km	888.3	763.4	935.1	862.267
	Std. Error							Std. Error
	Vmax	3309	1873	2767				Vmax	4948	2829	6027
	Km	34.6	19.49	29.14				Km	82.38	48.58	100.7
	95% CI (asymptotic)							95% CI (asymptotic)
	Vmax	51927 to 70300	62622 to 73022	59453 to 74820				Vmax	54578 to 82054	50886 to 66596	54234 to 87704
	Km	319 to 511.2	422 to 530.2	396.3 to 558.1				Km	659.6 to 1117	628.5 to 898.3	655.6 to 1215
	Goodness of Fit							Goodness of Fit
	Degrees of Freedom	4	4	4				Degrees of Freedom	4	4	4
	R square	0.9992	0.9998	0.9997				R square	0.9997	0.9998	0.9996
	Adjusted R square	0.999	0.9998	0.9996				Adjusted R square	0.9996	0.9998	0.9995
	Absolute Sum of Squares	359606	77126	167231				Absolute Sum of Squares	73487	39848	91609
	Sy.x	299.8	138.9	204.5				Sy.x	135.5	99.81	151.3
	Number of points							Number of points
	# of X values	6	6	6				# of X values	6	6	6
	# Y values analyzed	6	6	6				# Y values analyzed	6	6	6
	UroC 15 uM							UroC 60 uM
	Michaelis-Menten [2]							Michaelis-Menten [2]
	Best-fit values	N=1	N=2	N=3	Average			Best-fit values	N=1	N=2	N=3	Average
	Vmax	47688	52039	50528	50085			Vmax	79536	96239	71263	82346
	Km	243.2	318.8	304.3	288.767			Km	1409	1749	1210	1456
	Std. Error							Std. Error
	Vmax	2031	2857	1640				Vmax	10963	26395	6746
	Km	18.76	29.14	16.68				Km	229.8	551.4	138.8
	95% CI (asymptotic)							95% CI (asymptotic)
	Vmax	42050 to 53326	44106 to 59972	45974 to 55082				Vmax	49099 to 109974	22956 to 169523	52534 to 89992
	Km	191.1 to 295.3	237.9 to 399.7	258 to 350.6				Km	771 to 2047	218.4 to 3281	825.2 to 1596
	Goodness of Fit							Goodness of Fit
	Degrees of Freedom	4	4	4				Degrees of Freedom	4	4	4
	R square	0.9988	0.9987	0.9995				R square	0.9995	0.9987	0.9997
	Adjusted R square	0.9985	0.9984	0.9994				Adjusted R square	0.9994	0.9984	0.9996
	Absolute Sum of Squares	558528	556430	207357				Absolute Sum of Squares	72095	190651	46855
	Sy.x	373.7	373	227.7				Sy.x	134.3	218.3	108.2
	Number of points							Number of points
	# of X values	6	6	6				# of X values	6	6	6
	# Y values analyzed	6	6	6				# Y values analyzed	6	6	6
	NO Inhibitor (UroA)							No Inhibitor UroB
	Michaelis-Menten [2]							Michaelis-Menten [2]
	Best-fit values	N=1	N=2	N=3	Average			Best-fit values	N=1	N=2	N=3	N=4	N=5	N=6	N=7	N=8	Average
	Vmax	44962	43283	45734	44659.7			Vmax	43283	46052	42682	44166	45624	47202	44488	48451	45243.5
	Km	94.87	90.56	101.1	95.51			Km	90.56	100.5	90.89	93.08	83.75	87.3	84.08	97.71	90.9838
	Std. Error							Std. Error
	Vmax	1644	1480	2083	1735.67			Vmax	1480	2086	1193	1412	1562	995.3	1119	2432	1534.91
	Km	8.537	7.731	11.1	9.12267			Km	7.731	10.99	6.336	7.366	7.341	4.65	5.406	11.96	7.7225
	95% CI (asymptotic)							95% CI (asymptotic)
	Vmax	40397 to 49527	39175 to 47391	39950 to 51518				Vmax	39175 to 47391	40260 to 51843	39370 to 45994	40246 to 48086	41286 to 49962	44439 to 49965	41381 to 47595	41698 to 55204
	Km	71.17 to 118.6	69.09 to 112	70.24 to 131.9				Km	69.09 to 112	69.94 to 131	73.3 to 108.5	72.62 to 113.5	63.37 to 104.1	74.39 to 100.2	69.07 to 99.09	64.51 to 130.9
	Goodness of Fit							Goodness of Fit
	Degrees of Freedom	4	4	4	4			Degrees of Freedom	4	4	4	4	4	4	4	4	4
	R square	0.9965	0.9968	0.9949	0.996067			R square	0.9968	0.995	0.9978	0.9973	0.9964	0.9987	0.9981	0.9936	0.996713
	Adjusted R square	0.9956	0.996	0.9937	0.9951			Adjusted R square	0.996	0.9937	0.9973	0.9966	0.9955	0.9984	0.9976	0.992	0.995888
	Absolute Sum of Squares	2409077	2100119	3488563	2.66592e+06			Absolute Sum of Squares	2100119	3531925	1356927	1831308	2640588	1005824	1346568	5026059	2.35491e+06
	Sy.x	776.1	724.6	933.9	811.533			Sy.x	724.6	939.7	582.4	676.6	812.5	501.5	580.2	1121	742.312
	Number of points							Number of points
	# of X values	6	6	6	6			# of X values	6	6	6	6	6	6	6	6	6
	# Y values analyzed	6	6	6	6			# Y values analyzed	6	6	6	6	6	6	6	6	6
